# Supplementary material for: Periodic mild heat stimuli diminish extracellular matrix synthesis in pellet cultured human chondrocytes
Source: BMC Res Notes. 2019 Jan 14;12:16. doi: 10.1186/s13104-019-4058-x (PMC6332905; doi:10.1186/s13104-019-4058-x)
Supplement: Supplementary file 1 — Additional file 1. Primer sequences for qRT-PCR. [file 13104_2019_4058_MOESM1_ESM.xlsx]

## Sheet: Additional file 1
	Additional file 1. Primer sequences for qRT-PCR
	Symbol	Gene name	Accession number	Primer equence (5'-3')	Amplicon size (bp)
	COL2A1	Collagen, type II, alpha 1	NM_001844	F-GGAATTCGGTGTGGACATAGG	92
				R-ACTTGGGTCCTTTGGGTTTG
	COL1A1	Collagen, type I, alpha 1	NM_000088	F-CAGAACGGCCTCAGGTACCA	83
				R-CAGATCACGTCATCGCACAAC
	ACAN	Aggrecan	NM_001135	F-GAATGGGAACCAGCCTATACC	98
				R-TCTGTACTTTCCTCTGTTGCTG
	RPL13a	Ribosomal protein L13a	NM_012423	F-AAGTACCAGGCAGTGACAG	100
				R-CCTGTTTCCGTAGCCTCATG
	YWHAZ	Tyrosine 3-monooxygenase/tryptophan 5-monooxygenase activation protein, zeta	NM_003406.3	F-TGCTTGCATCCCACAGACTA	126
				R-AGGCAGACAATGACAGACCA
